# Supplementary material for: Maternal effects drive intestinal development beginning in the embryonic period on the basis of maternal immune and microbial transfer in chickens
Source: Microbiome. 2023 Mar 3;11:41. doi: 10.1186/s40168-023-01490-5 (PMC9983169; doi:10.1186/s40168-023-01490-5)
Supplement: Supplementary file 3 — Additional file 2: Sheet 1: Significantly upregulated DEGs in the small intestine at E15 in the eCCAB group compared with the eCON group. Sheet 2: Significantly upregulated DEGs in the small intestine at E21 in the eCCAB group compared with the eCON group. Sheet 3: Significantly enriched GO terms in the BP category for the upregulated DEGs in the small intestine at E15 in the eCCAB group compared with the eCON group. Sheet 4: Significantly enriched GO terms in the BP category for the upregulated DEGs in the small intestine at E21 in the eCCAB group compared with the eCON group. [file 40168_2023_1490_MOESM2_ESM.xlsx]

## Sheet: sheet 1
id	baseMean	baseMean_e15d_CON	baseMean_e15d_CCAB	foldChange(e15d_CCAB/e15d_CON)	log2FoldChange	padj	Regulation	Chromosome	Start Site	End Site	Direction	Length	Name	GO	KEGG	EC	eggNOG Class	eggNOG	Description	Entrez_geneID	UniProtAC
ENSGALG00000033381	164.452	0	328.904	Inf	Inf	8.3535e-06	Up Regulation	33	5348560	5351881	-	1560	-	GO:0005882;GO:0045095;GO:0045095;	K07605	-	ZS	euNOG57989;veNOG01519;opiNOG01549	768880 KRT75L1 keratin, type II cytoskeletal 75- like 2 [Source:NCBI gene;Acc:431299]	431299	-
ENSGALG00000031375	69.918	38.9792	100.857	2.58745	1.37153	1.13085e-05	Up Regulation	1	131623105	131624499	-	1395	CHST7	GO:0000139;GO:0000139;GO:0001517;GO:0001517;GO:0005802;GO:0005975;GO:0005975;GO:0006044;GO:0006044;GO:0006790;GO:0006790;GO:0008146;GO:0008146;GO:0008459;GO:0008459;GO:0016740;GO:0030206;GO:0030206;	-	-	G	veNOG11274	carbohydrate sulfotransferase 7 [Source:NCBI gene;Acc:107051963]	-	-
ENSGALG00000044875	322.021	0	644.042	Inf	Inf	3.01037e-05	Up Regulation	33	5280968	5287633	-	2079	-	GO:0005882;GO:0045095;GO:0045095;	-	-	Z	veNOG01519;spriNOG00781	keratin, type II cytoskeletal 75-like 4 [Source:NCBI gene;Acc:100858302]	-	-
ENSGALG00000051189	124.28	0	248.559	Inf	Inf	4.86306e-05	Up Regulation	25	2196277	2200181	+	480	-	GO:0005200;GO:0005200;GO:0005882;GO:0005882;GO:0005882;GO:0007010;	-	-	S	veNOG30048	-	-	-
ENSGALG00000053878	35.036	18.3498	51.7223	2.81869	1.49502	5.69945e-05	Up Regulation	Z	53419498	53425502	-	588	-	GO:0003824;GO:0003824;GO:0006506;GO:0006506;GO:0051377;GO:0051377;	-	-	T	veNOG00257	-	-	-
ENSGALG00000026816	96.465	63.8808	129.049	2.02016	1.01447	5.92886e-05	Up Regulation	18	7066866	7101589	-	783	-	GO:0005548;GO:0005548;GO:0005737;GO:0008526;GO:0015914;GO:0015914;GO:0035091;	-	-	TI	veNOG09405	-	-	-
ENSGALG00000028843	181.501	0	363.003	Inf	Inf	8.30917e-05	Up Regulation	25	2150063	2183962	+	1180	-	GO:0005200;GO:0005200;GO:0005882;GO:0005882;GO:0005882;GO:0007010;GO:0005200;GO:0005200;GO:0005882;GO:0005882;GO:0005882;GO:0007010;GO:0005200;GO:0005200;GO:0005882;GO:0005882;GO:0005882;GO:0007010;GO:0005200;GO:0005200;GO:0005882;GO:0005882;GO:0005882;GO:0007010;	-	-	Z	veNOG30365	feather keratin 1-like [Source:NCBI gene;Acc:426913]	426913	R4GKP9
ENSGALG00000039629	12.1416	0.873179	23.41	26.81	4.7447	8.75734e-05	Up Regulation	7	16312439	16313967	-	926	HOXD11	GO:0003677;GO:0003677;GO:0003677;GO:0005634;GO:0005654;GO:0006355;GO:0006355;GO:0007275;GO:0043565;GO:0043565;	K09296	-	K	veNOG01391	homeobox D11 [Source:NCBI gene;Acc:395328]	395328	P24342
ENSGALG00000038579	76.0565	0	152.113	Inf	Inf	9.09999e-05	Up Regulation	33	5356373	5369524	-	2256	-	GO:0005882;GO:0045095;GO:0045095;GO:0005882;GO:0045095;GO:0045095;GO:0005882;GO:0045095;GO:0045095;	K07605	-	ZS	euNOG57989;veNOG01519;spriNOG00781;opiNOG01549	keratin 71 [Source:NCBI gene;Acc:768881]	768880	-
ENSGALG00000048841	87.948	0.161511	175.734	1088.07	10.0876	0.000178875	Up Regulation	25	2155971	2160609	+	822	-	GO:0005200;GO:0005200;GO:0005882;GO:0005882;GO:0005882;GO:0007010;GO:0005200;GO:0005200;GO:0005882;GO:0005882;GO:0005882;GO:0007010;	-	-	-	-	feather keratin 1-like [Source:NCBI gene;Acc:107055107]	-	-
ENSGALG00000048082	22.9267	10.4398	35.4136	3.39217	1.76221	0.000180582	Up Regulation	4	74430815	74457311	+	1849	-	GO:0005515;	-	-	T	veNOG03321	-	-	-
ENSGALG00000050510	253.586	0	507.172	Inf	Inf	0.000182603	Up Regulation	25	2193634	2193954	+	321	-	GO:0005200;GO:0005200;GO:0005882;GO:0005882;GO:0005882;GO:0007010;	-	-	-	-	feather keratin 1-like [Source:NCBI gene;Acc:431322]	-	-
ENSGALG00000030242	1131.24	0.327293	2262.15	6911.68	12.7548	0.000187219	Up Regulation	25	3206133	3207238	+	432	EDMTFH	-	-	-	-	-	epidermal differentiation protein starting with MTF motif and rich in histidine [Source:NCBI gene;Acc:110224125]	-	-
ENSGALG00000040847	50.4323	0.195157	100.669	515.839	9.01078	0.000189892	Up Regulation	25	3246649	3248252	+	533	EDQM3	-	-	-	-	-	epidermal differentiation protein containing a glutamine (Q) motif 3 [Source:NCBI gene;Acc:110224122]	-	-
ENSGALG00000028706	328.507	0	657.014	Inf	Inf	0.000255765	Up Regulation	25	2171952	2174353	+	2076	F-KER	GO:0005200;GO:0005200;GO:0005882;GO:0005882;GO:0005882;GO:0007010;	-	-	Z	veNOG30365	feather keratin I [Source:NCBI gene;Acc:769269]	769269	R4GIF9
ENSGALG00000025864	46.4596	29.6218	63.2974	2.13685	1.09549	0.000289353	Up Regulation	11	11041561	11112119	-	2851	WTIP	GO:0000932;GO:0001666;GO:0003714;GO:0005634;GO:0005667;GO:0005911;GO:0005912;GO:0006355;GO:0007010;GO:0035331;GO:0046872;GO:1903507;GO:2000637;GO:0046872;	K16682	-	K	veNOG00878;NOG20984	Wilms tumor 1 interacting protein [Source:NCBI gene;Acc:769595]	769595	R4GGZ7
ENSGALG00000038424	309.208	0	618.416	Inf	Inf	0.000307524	Up Regulation	25	3119914	3120647	-	734	-	GO:0005200;GO:0005200;GO:0005882;GO:0005882;GO:0005882;GO:0007010;	-	-	-	-	feather keratin 1-like [Source:NCBI gene;Acc:769121]	769121	A0A1D5NYV2
ENSGALG00000054138	24.7446	13.0983	36.3909	2.7783	1.4742	0.000309001	Up Regulation	4	37348731	37502820	+	897	-	-	-	-	W	veNOG24772;veNOG14129	-	-	-
ENSGALG00000054020	78.1127	0	156.225	Inf	Inf	0.000369669	Up Regulation	25	2153056	2154111	+	723	-	GO:0005200;GO:0005200;GO:0005882;GO:0005882;GO:0005882;GO:0007010;	-	-	-	-	Gallus gallus feather keratin 3-like (LOC100859191), mRNA. [Source:RefSeq mRNA;Acc:NM_001277808]	-	-
ENSGALG00000039987	404.442	0.187266	808.698	4318.44	12.0763	0.000390048	Up Regulation	25	2179329	2180443	+	782	-	GO:0005200;GO:0005200;GO:0005882;GO:0005882;GO:0005882;GO:0007010;	-	-	Z	veNOG30365	keratin A [Source:NCBI gene;Acc:431324]	431324	A0A1D5P9R9
ENSGALG00000035925	34.8829	0.195157	69.5707	356.487	8.4777	0.000471863	Up Regulation	2	78327060	78338570	+	1098	-	GO:0016787;GO:0016787;	K01061	EC:3.1.1.45	R	veNOG12935;KOG3043;veNOG17049	carboxymethylenebutenolidase homolog [Source:NCBI gene;Acc:428499]	428499	A0A1D5NWC0
ENSGALG00000034126	868.342	0.780627	1735.9	2223.73	11.1188	0.000517675	Up Regulation	25	3203046	3223678	-	1774	-	-	-	-	-	-	keratin-associated protein 21-1-like [Source:NCBI gene;Acc:107055128]	-	-
ENSGALG00000040425	18.7115	0	37.4231	Inf	Inf	0.000833049	Up Regulation	25	2189327	2189674	+	348	-	GO:0005200;GO:0005200;GO:0005882;GO:0005882;GO:0005882;GO:0007010;	-	-	S	veNOG31959;veNOG30048	beta-keratin-related protein-like [Source:NCBI gene;Acc:431323]	431323	A0A1D5NWU6
ENSGALG00000054721	33.7853	0	67.5707	Inf	Inf	0.000845962	Up Regulation	25	2345130	2346915	-	827	-	-	-	-	-	-	keratin-associated protein 9-1-like [Source:NCBI gene;Acc:101751162]	-	-
ENSGALG00000026754	717.478	2.97043	1431.98	482.079	8.91313	0.000911643	Up Regulation	25	3126151	3147836	-	901	-	GO:0005200;GO:0005200;GO:0005882;GO:0005882;GO:0005882;GO:0007010;	-	-	Z	veNOG30365	feather keratin 1-like [Source:NCBI gene;Acc:769139]	769139	-
ENSGALG00000053663	39.2391	24.1561	54.322	2.24879	1.16915	0.00113107	Up Regulation	10	12005808	12033052	+	759	-	-	-	-	O	veNOG06642	-	-	-
ENSGALG00000030629	33.6129	1.60664	65.6192	40.8424	5.352	0.00127646	Up Regulation	33	5249338	5254464	-	1991	KRT6A	GO:0005198;GO:0005623;GO:0005882;GO:0006915;GO:0045095;GO:0045095;GO:0045109;	K07605	-	Z	veNOG01519	keratin 6A [Source:NCBI gene;Acc:408041]	408041	A0A1D5PXP0
ENSGALG00000024138	61.155	0	122.31	Inf	Inf	0.00167732	Up Regulation	25	2245169	2251383	-	1014	-	GO:0005200;GO:0005200;GO:0005882;GO:0005882;GO:0005882;GO:0007010;	-	-	S	veNOG30746;veNOG31180	keratin [Source:NCBI gene;Acc:396480]	396480	H9KZL7
ENSGALG00000047809	56.0753	0	112.151	Inf	Inf	0.00193362	Up Regulation	27	3433023	3433337	-	315	-	GO:0005200;GO:0005200;GO:0005882;GO:0005882;GO:0005882;GO:0007010;	-	-	-	-	feather keratin 2-like [Source:NCBI gene;Acc:100859690]	-	-
ENSGALG00000030405	7.26599	0	14.532	Inf	Inf	0.00199322	Up Regulation	25	3145569	3148245	+	1101	-	GO:0005200;GO:0005200;GO:0005882;GO:0005882;GO:0005882;GO:0007010;	-	-	-	-	-	-	-
ENSGALG00000029526	5.34834	0	10.6967	Inf	Inf	0.00199335	Up Regulation	25	3233114	3239750	+	3036	-	-	-	-	-	-	loricrin-like [Source:NCBI gene;Acc:101747853]	-	-
ENSGALG00000001856	31.0174	19.305	42.7298	2.2134	1.14627	0.0020573	Up Regulation	Z	68835617	68871648	-	771	MOB3B	GO:0035330;	-	-	D	veNOG02385	MOB kinase activator 3B [Source:HGNC Symbol;Acc:HGNC:23825]	-	-
ENSGALG00000052453	26.8587	16.2802	37.4373	2.29956	1.20136	0.00213733	Up Regulation	24	1267867	1287357	-	468	-	GO:0016020;GO:0016021;	-	-	ST	veNOG06148;veNOG24892	-	-	-
ENSGALG00000015910	98.2486	65.1423	131.355	2.01643	1.0118	0.00238445	Up Regulation	3	81366477	81446191	-	4341	CD109	GO:0001933;GO:0004866;GO:0004866;GO:0005576;GO:0005576;GO:0005615;GO:0005615;GO:0005829;GO:0005886;GO:0010839;GO:0010951;GO:0030512;GO:0045616;GO:0050431;GO:0061045;GO:0072675;	K06530	-	O	veNOG06968	CD109 molecule [Source:NCBI gene;Acc:421862]	421862	F1NX21
ENSGALG00000048160	21.9613	0	43.9227	Inf	Inf	0.00238925	Up Regulation	25	2204871	2206601	+	770	-	GO:0005200;GO:0005200;GO:0005882;GO:0005882;GO:0005882;GO:0007010;	-	-	S	veNOG30048	feather beta keratin-like [Source:NCBI gene;Acc:431320]	-	-
ENSGALG00000045023	3.2885	0.374532	6.20247	16.5606	4.04968	0.00250735	Up Regulation	27	5622478	5625191	-	693	-	GO:0000122;GO:0000978;GO:0003677;GO:0003677;GO:0003677;GO:0003700;GO:0005634;GO:0005634;GO:0006355;GO:0006355;GO:0006357;GO:0030154;GO:0043565;GO:0043565;GO:0043565;GO:0045944;	-	-	K	veNOG13848	distal-less homeobox 4 [Source:NCBI gene;Acc:769348]	-	-
ENSGALG00000047672	24.9791	0	49.9583	Inf	Inf	0.00251384	Up Regulation	25	2150121	2151176	+	723	-	GO:0005200;GO:0005200;GO:0005882;GO:0005882;GO:0005882;GO:0007010;	-	-	-	-	feather keratin 1-like [Source:NCBI gene;Acc:107049929]	-	-
ENSGALG00000034054	195.992	7.95567	384.029	48.2711	5.59309	0.00253043	Up Regulation	27	7422082	7426747	-	1739	-	GO:0005198;GO:0005198;GO:0005882;	K07604	-	S	veNOG11354;meNOG39631	keratin, type I cytoskeletal 42-like [Source:NCBI gene;Acc:420039]	420039	A0A1D5PMQ5
ENSGALG00000050983	157.544	103.735	211.354	2.03745	1.02676	0.00257401	Up Regulation	6	10552439	10670847	+	621	-	-	-	-	T	veNOG02261	-	-	-
ENSGALG00000027167	475.514	0.835262	950.193	1137.6	10.1518	0.00272926	Up Regulation	25	3123320	3124408	-	764	-	GO:0005200;GO:0005200;GO:0005882;GO:0005882;GO:0005882;GO:0007010;	-	-	Z	veNOG30365	feather keratin 1-like [Source:NCBI gene;Acc:100858797]	100858797	R4GLQ9
ENSGALG00000009315	41.6151	27.4905	55.7397	2.0276	1.01977	0.00282621	Up Regulation	5	26533055	26554073	-	2592	PAPLN	GO:0004867;GO:0004867;GO:0010951;	K23624	-	O	veNOG14886	papilin, proteoglycan like sulfated glycoprotein [Source:NCBI gene;Acc:428873]	428873	-
ENSGALG00000010949	43.2048	0.716353	85.6933	119.624	6.90237	0.0028622	Up Regulation	2	31127614	31144995	+	3689	GPNMB	GO:0001818;GO:0001934;GO:0001934;GO:0005178;GO:0005178;GO:0005887;GO:0005887;GO:0007155;GO:0007155;GO:0007165;GO:0007267;GO:0008201;GO:0008201;GO:0016020;GO:0016021;GO:0016021;GO:0030335;GO:0031410;GO:0031954;GO:0032720;GO:0034103;GO:0034103;GO:0042130;GO:0045545;GO:0048018;GO:0050868;GO:0070374;GO:1901215;GO:2000134;	K20732	-	S	veNOG11914	glycoprotein nmb [Source:NCBI gene;Acc:428431]	428431	F1NPS6
ENSGALG00000050877	44.7926	0	89.5851	Inf	Inf	0.0029502	Up Regulation	27	3254086	3254391	-	306	-	GO:0005200;GO:0005200;GO:0005882;GO:0005882;GO:0005882;GO:0007010;	-	-	S	veNOG30275	-	-	-
ENSGALG00000027640	6.22171	0	12.4434	Inf	Inf	0.00306054	Up Regulation	25	2155986	2156971	+	653	-	GO:0005200;GO:0005200;GO:0005882;GO:0005882;GO:0005882;GO:0007010;	-	-	-	-	feather keratin 3-like [Source:NCBI gene;Acc:100859249]	100859249	-
ENSGALG00000000341	36.3964	0	72.7927	Inf	Inf	0.00329226	Up Regulation	25	3270145	3271199	+	622	KRTAP10-4	-	-	-	-	-	keratin associated protein 10-4 [Source:NCBI gene;Acc:425968]	425968	Q9PTM3
ENSGALG00000051914	569.264	4.40745	1134.12	257.319	8.00741	0.00333281	Up Regulation	1	155891997	155893346	+	1060	-	GO:0005200;GO:0005200;GO:0005882;GO:0005882;GO:0005882;GO:0007010;	-	-	Z	veNOG30365	feather keratin 1-like [Source:NCBI gene;Acc:418813]	-	-
ENSGALG00000053111	63.4575	0	126.915	Inf	Inf	0.0037577	Up Regulation	25	2163052	2164169	+	785	-	GO:0005200;GO:0005200;GO:0005882;GO:0005882;GO:0005882;GO:0007010;	-	-	-	-	feather keratin 1-like [Source:NCBI gene;Acc:100859427]	-	-
ENSGALG00000018882	18.7901	0	37.5802	Inf	Inf	0.0038273	Up Regulation	25	2251824	2253321	-	910	-	GO:0005200;GO:0005200;GO:0005882;GO:0005882;GO:0005882;GO:0007010;	-	-	S	veNOG30746	keratin [Source:NCBI gene;Acc:396479]	396479	-
ENSGALG00000018415	94.7829	2.80507	186.761	66.5797	6.05701	0.00383309	Up Regulation	25	316897	321806	-	1455	-	GO:0005515;GO:0008430;GO:0008430;	K17285	EC:1.8.3.4	P	opiNOG01592;veNOG02371	selenium-binding protein 1-like 3 [Source:NCBI gene;Acc:425662]	425662	-
ENSGALG00000033392	7.78121	0.390313	15.1721	38.8716	5.28065	0.00392924	Up Regulation	25	3254707	3255599	+	440	EDCH3	-	-	-	-	-	epidermal differentiation protein containing cysteine histidine motifs 3 [Source:NCBI gene;Acc:110224121]	-	-
ENSGALG00000040050	113.348	2.64603	224.05	84.6741	6.40385	0.00419277	Up Regulation	27	7431893	7433484	-	1109	-	GO:0005198;GO:0005198;GO:0005882;	-	-	S	veNOG11354;meNOG39631	-	-	-
ENSGALG00000032672	25.263	2.78331	47.7427	17.1532	4.10041	0.00426186	Up Regulation	33	5260250	5267112	-	2523	KRT5	GO:0005198;GO:0005882;GO:0045095;GO:0045095;	K07605	-	Z	veNOG01519	keratin 5 [Source:NCBI gene;Acc:407779]	407779	Q6PVZ5
ENSGALG00000054492	7.74703	0	15.4941	Inf	Inf	0.0043617	Up Regulation	27	3415054	3425256	-	731	-	GO:0005200;GO:0005200;GO:0005882;GO:0005882;GO:0005882;GO:0007010;	-	-	-	-	feather keratin 1-like [Source:NCBI gene;Acc:107057539]	-	-
ENSGALG00000032721	11.4986	0	22.9972	Inf	Inf	0.00483853	Up Regulation	25	3251662	3252551	+	358	-	-	-	-	-	-	uncharacterized LOC107055129 [Source:NCBI gene;Acc:107055129]	-	-
ENSGALG00000034204	688.696	19.6073	1357.78	69.249	6.11372	0.00485571	Up Regulation	27	7412912	7417642	-	1651	-	GO:0005198;GO:0005198;GO:0005882;	-	-	S	veNOG11354;meNOG39631	keratin, type I cytoskeletal 17-like [Source:NCBI gene;Acc:772080]	-	-
ENSGALG00000028989	25.5741	16.0482	35.1001	2.18717	1.12907	0.00491438	Up Regulation	1	50620500	50620712	-	213	-	GO:0005739;GO:0005759;GO:0005762;GO:0070131;	-	-	S	opiNOG66191;meNOG47535	-	-	-
ENSGALG00000029799	33.3528	1.40258	65.303	46.5594	5.541	0.00506365	Up Regulation	25	2335912	2338694	+	1058	-	-	-	-	-	-	protein TsetseEP-like [Source:NCBI gene;Acc:107049024]	107049024	A0A088BHM9
ENSGALG00000001518	12.0764	1.02058	23.1322	22.6658	4.50245	0.00534431	Up Regulation	18	3310711	3313521	+	2359	ZNF750	GO:0000978;GO:0001228;GO:0005634;GO:0008544;GO:0045944;GO:1990841;	-	-	K	veNOG04407	zinc finger protein 750 [Source:NCBI gene;Acc:101750712]	101750712	E1BRY6
ENSGALG00000041565	23.3338	14.2441	32.4236	2.27628	1.18668	0.00571872	Up Regulation	5	51927665	51942266	+	291	-	GO:0005515;	-	-	R	veNOG00052	-	-	-
ENSGALG00000051623	64.1757	0.554842	127.797	230.33	7.84756	0.00677317	Up Regulation	25	325146	332499	-	1404	-	GO:0008430;GO:0008430;	-	-	P	veNOG02371;KOG0918	selenium-binding protein 1-like 3 [Source:NCBI gene;Acc:425662]	-	-
ENSGALG00000049871	35.304	20.721	49.8871	2.40757	1.26758	0.00695009	Up Regulation	2	7000145	7002235	-	2091	-	GO:0003676;GO:0003676;GO:0003964;GO:0003964;GO:0004523;GO:0004523;GO:0006278;GO:0006278;GO:0008270;GO:0008270;GO:0015074;GO:0015074;GO:0090502;	-	-	SR	meNOG33019;opiNOG47002;veNOG23008;veNOG15274	-	-	-
ENSGALG00000050822	25.7058	0.58547	50.8262	86.8127	6.43983	0.00715501	Up Regulation	25	2340862	2342229	-	300	-	-	-	-	-	-	uncharacterized LOC107055098 [Source:NCBI gene;Acc:107055098]	-	-
ENSGALG00000040582	3.40416	0.172041	6.63628	38.5737	5.26955	0.0076231	Up Regulation	17	10356719	10450700	+	1771	LMX1B	GO:0000977;GO:0000981;GO:0003677;GO:0003677;GO:0003677;GO:0003700;GO:0005634;GO:0005634;GO:0005634;GO:0006355;GO:0006355;GO:0006355;GO:0007275;GO:0030182;GO:0043565;GO:0043565;GO:0045944;GO:0046872;GO:0072164;	K09371	-	K	NOG00318;veNOG00788	LIM homeobox transcription factor 1 beta [Source:NCBI gene;Acc:396312]	396312	P53413
ENSGALG00000013762	33.0733	0.360939	65.7856	182.262	7.50987	0.0077285	Up Regulation	2	94275197	94289016	+	3777	-	GO:0003810;GO:0003810;GO:0003810;GO:0018149;GO:0018149;GO:0018149;	K05622	EC:2.3.2.13	R	veNOG16887	protein-glutamine gamma-glutamyltransferase 5-like [Source:NCBI gene;Acc:101749664]	101749664	-
ENSGALG00000046779	53.1444	35.2095	71.0794	2.01876	1.01347	0.00834449	Up Regulation	10	14523385	14545340	-	642	-	-	-	-	T	veNOG17757;veNOG05940	-	-	-
ENSGALG00000039497	5.17956	0.356989	10.0021	28.0181	4.80829	0.00860361	Up Regulation	23	4435349	4450593	-	1683	TFAP2E	GO:0000977;GO:0000978;GO:0000981;GO:0001228;GO:0003677;GO:0003700;GO:0003700;GO:0005634;GO:0005634;GO:0006355;GO:0006355;GO:0006357;GO:0042127;GO:0045944;	K09179	-	K	veNOG02086	transcription factor AP-2 epsilon [Source:NCBI gene;Acc:419631]	419631	-
ENSGALG00000027316	8.84252	1.15516	16.5299	14.3096	3.83891	0.00861516	Up Regulation	25	2365500	2366777	+	1155	CRNN	GO:0005509;GO:0005509;GO:0046872;GO:0046914;GO:0046914;	-	-	S	veNOG10433	cornulin [Source:NCBI gene;Acc:431307]	-	-
ENSGALG00000053749	22.9804	14.6672	31.2936	2.13358	1.09328	0.0089879	Up Regulation	6	10527301	10530096	+	309	-	-	-	-	ST	opiNOG33131;veNOG20645	-	-	-
ENSGALG00000028374	8.71816	0.528709	16.9076	31.9791	4.99906	0.00939831	Up Regulation	25	3156655	3157559	+	808	-	GO:0005200;GO:0005200;GO:0005882;GO:0005882;GO:0005882;GO:0007010;	-	-	S	veNOG30756	keratin [Source:NCBI gene;Acc:395095]	395095	-
ENSGALG00000009274	2.52787	0.172041	4.8837	28.3868	4.82715	0.00952593	Up Regulation	7	16319229	16321094	-	1595	HOXD12	GO:0001501;GO:0003677;GO:0003677;GO:0003677;GO:0005634;GO:0005667;GO:0006355;GO:0006355;GO:0007275;GO:0007389;GO:0042733;GO:0043565;GO:0043565;	K09297	-	K	veNOG05341	homeobox D12 [Source:NCBI gene;Acc:396178]	396178	P24343
ENSGALG00000026987	3.81242	0	7.62484	Inf	Inf	0.00963878	Up Regulation	25	2166606	2167586	+	648	-	GO:0005200;GO:0005200;GO:0005882;GO:0005882;GO:0005882;GO:0007010;	-	-	-	-	feather keratin 1-like [Source:NCBI gene;Acc:426914]	426914	H9L3M8
ENSGALG00000048802	19.6052	12.4153	26.7951	2.15823	1.10985	0.00996349	Up Regulation	2	136036380	136036673	-	294	-	-	-	-	WMG	veNOG14272;veNOG34005	-	-	-
ENSGALG00000038478	14.1055	0	28.2111	Inf	Inf	0.0106132	Up Regulation	25	3266435	3267132	+	369	EDMPN2	-	-	-	-	-	keratin-associated protein 5-1-like [Source:NCBI gene;Acc:101747731]	-	-
ENSGALG00000039750	6.00984	0	12.0197	Inf	Inf	0.0107276	Up Regulation	25	3276603	3308639	+	623	EDSC	-	-	-	-	-	epidermal differentiation protein rich in serine and cysteine [Source:NCBI gene;Acc:110224119]	-	-
ENSGALG00000004320	11.0625	5.76074	16.3642	2.84065	1.50622	0.010917	Up Regulation	13	13664153	13701069	+	13215	FAT2	GO:0005509;GO:0005509;GO:0005886;GO:0005886;GO:0005912;GO:0005912;GO:0007155;GO:0007155;GO:0007156;GO:0007156;GO:0010631;GO:0016020;GO:0016020;GO:0016020;GO:0016021;GO:0031589;GO:0098609;	K16506	-	T	veNOG05424	FAT atypical cadherin 2 [Source:NCBI gene;Acc:416266]	416266	F1NWT2
ENSGALG00000052149	50.1047	0	100.209	Inf	Inf	0.0111551	Up Regulation	27	3397261	3397575	-	315	-	GO:0005200;GO:0005200;GO:0005882;GO:0005882;GO:0005882;GO:0007010;	-	-	-	-	feather keratin 2-like [Source:NCBI gene;Acc:426957]	-	-
ENSGALG00000038355	14.4103	5.59968	23.2209	4.14683	2.05201	0.0112513	Up Regulation	20	1255929	1258984	+	1530	GDF5	GO:0005125;GO:0005576;GO:0005615;GO:0007178;GO:0008083;GO:0008083;GO:0008083;GO:0010862;GO:0030326;GO:0030509;GO:0030513;GO:0032331;GO:0032332;GO:0032332;GO:0035136;GO:0035137;GO:0036122;GO:0040014;GO:0042802;GO:0050680;GO:0060390;GO:0060395;GO:0060395;GO:0060591;GO:2001054;	K04664	-	T	veNOG08835	growth differentiation factor 5 [Source:NCBI gene;Acc:374249]	374249	Q9W6G0
ENSGALG00000050368	3.99546	1.10035	6.89056	6.26215	2.64666	0.0125001	Up Regulation	14	16100722	16104679	-	1131	-	-	-	-	T	veNOG02939	-	-	-
ENSGALG00000017168	48.6888	32.2978	65.0799	2.01499	1.01077	0.0127262	Up Regulation	1	181822186	181824109	+	708	SLN	GO:0016020;GO:0016020;GO:0016020;GO:0016021;GO:0030234;GO:0030234;GO:0050790;	K22642	-	S	veNOG26932	sarcolipin [Source:NCBI gene;Acc:100857277]	100857277	F1P0F7
ENSGALG00000017398	14.0068	0.762527	27.2511	35.738	5.15939	0.0129178	Up Regulation	2	106059525	106075529	+	2928	-	GO:0005509;GO:0005509;GO:0005509;GO:0005886;GO:0005886;GO:0005886;GO:0005911;GO:0007155;GO:0007155;GO:0007155;GO:0007156;GO:0007156;GO:0016020;GO:0016020;GO:0016020;GO:0016021;GO:0030057;GO:0098609;	-	-	S	opiNOG11550;veNOG00793	desmoglein 4 [Source:NCBI gene;Acc:428528]	-	-
ENSGALG00000008834	276.726	6.51063	546.941	84.0074	6.39244	0.0131136	Up Regulation	8	17005989	17013371	+	1922	-	GO:0004846;GO:0055114;	K00365	EC:1.7.3.3	Q	veNOG06211	uricase-like [Source:NCBI gene;Acc:101747367]	101747367	-
ENSGALG00000049060	27.4292	0.323022	54.5353	168.829	7.39942	0.0131413	Up Regulation	25	2319175	2321665	-	993	-	-	-	-	-	-	uncharacterized LOC107055097 [Source:NCBI gene;Acc:107055097]	-	-
ENSGALG00000006133	8.91912	0.184947	17.6533	95.4504	6.57668	0.0134309	Up Regulation	7	6834552	6835948	+	812	-	GO:0005200;GO:0005200;GO:0005882;GO:0005882;GO:0005882;GO:0007010;	-	-	S	veNOG30475	-	-	-
ENSGALG00000033638	8.63811	4.1619	13.1143	3.15104	1.65583	0.0142504	Up Regulation	2	124712148	124778783	+	2690	SLC26A7	GO:0001696;GO:0001696;GO:0001696;GO:0005253;GO:0005254;GO:0005254;GO:0005737;GO:0005768;GO:0006820;GO:0006820;GO:0006820;GO:0006820;GO:0006821;GO:0006821;GO:0008271;GO:0008271;GO:0008271;GO:0008272;GO:0008272;GO:0008272;GO:0008509;GO:0008509;GO:0015106;GO:0015116;GO:0015116;GO:0015116;GO:0015701;GO:0016020;GO:0016020;GO:0016020;GO:0016021;GO:0016021;GO:0016021;GO:0016323;GO:0016323;GO:0016323;GO:…	K13962	-	P	veNOG02968	solute carrier family 26 member 7 [Source:NCBI gene;Acc:428369]	428369	-
ENSGALG00000047689	37.3085	0	74.617	Inf	Inf	0.0168886	Up Regulation	25	3182276	3191593	-	377	-	-	-	-	-	-	epidermal differentiation protein starting with MTF motif 3-like [Source:NCBI gene;Acc:110231148]	-	-
ENSGALG00000019696	3.84813	0.877486	6.81877	7.7708	2.95806	0.0188478	Up Regulation	2	4074457	4076222	-	502	CATHL2	GO:0001530;GO:0001530;GO:0002376;GO:0005576;GO:0005576;GO:0005576;GO:0005615;GO:0006952;GO:0006952;GO:0008219;GO:0010629;GO:0019835;GO:0042742;GO:0045087;GO:0045087;GO:0050829;GO:0050829;GO:0050830;GO:0050830;GO:0061844;	K13916	-	R	veNOG26730	cathelicidin antimicrobial peptide [Source:NCBI gene;Acc:420407]	420407	Q2IAL7;C4PFJ8
ENSGALG00000009270	53.5436	12.9408	94.1464	7.27518	2.86298	0.0193009	Up Regulation	7	16302455	16304988	-	1177	HOXD10	GO:0000977;GO:0001228;GO:0001501;GO:0003677;GO:0003677;GO:0003677;GO:0003677;GO:0003682;GO:0003700;GO:0005634;GO:0005654;GO:0005829;GO:0006355;GO:0006355;GO:0007338;GO:0007519;GO:0008344;GO:0009952;GO:0009954;GO:0010468;GO:0021520;GO:0030326;GO:0035136;GO:0035137;GO:0036464;GO:0043565;GO:0043565;GO:0045944;GO:0048704;GO:0048935;GO:0050905;	K09295	-	K	veNOG05220	homeobox D10 [Source:NCBI gene;Acc:771246]	771246	E1BRT6
ENSGALG00000041442	2.94978	0.187266	5.71229	30.5036	4.93091	0.0198458	Up Regulation	27	7380163	7390151	-	909	-	GO:0005198;GO:0005198;GO:0005882;	-	-	S	veNOG29961;veNOG27306	-	-	-
ENSGALG00000047812	8.98456	0	17.9691	Inf	Inf	0.0213663	Up Regulation	27	3348443	3348766	-	324	-	GO:0005200;GO:0005200;GO:0005882;GO:0005882;GO:0005882;GO:0007010;	-	-	-	-	feather keratin 2-like [Source:NCBI gene;Acc:107055259]	-	-
ENSGALG00000050142	18.2486	0	36.4973	Inf	Inf	0.0221632	Up Regulation	27	2983135	2983440	+	306	FK21	GO:0005200;GO:0005200;GO:0005882;GO:0005882;GO:0005882;GO:0007010;	-	-	-	-	feather keratin Cos1-1/Cos1-3/Cos2-1-like [Source:NCBI gene;Acc:107055251]	-	-
ENSGALG00000047476	12.4584	0	24.9167	Inf	Inf	0.022283	Up Regulation	27	3245893	3246618	+	420	-	GO:0005200;GO:0005200;GO:0005882;GO:0005882;GO:0005882;GO:0007010;	-	-	-	-	feather keratin Cos1-1/Cos1-3/Cos2-1-like [Source:NCBI gene;Acc:428297]	-	-
ENSGALG00000048375	23.6317	0	47.2635	Inf	Inf	0.0230126	Up Regulation	27	2926711	2927016	+	306	FK27	GO:0005200;GO:0005200;GO:0005882;GO:0005882;GO:0005882;GO:0007010;	-	-	S	veNOG30275	feather keratin Cos1-1/Cos1-3/Cos2-1-like [Source:NCBI gene;Acc:425854]	-	-
ENSGALG00000028273	1256.47	827.372	1685.56	2.03725	1.02662	0.0230906	Up Regulation	1	197283325	197284551	-	576	HBE1	GO:0005344;GO:0005833;GO:0005833;GO:0015671;GO:0015671;GO:0015671;GO:0019825;GO:0019825;GO:0020037;GO:0020037;GO:0046872;	K13825	-	CK	veNOG19183;opiNOG26319;NOG138123	hemoglobin subunit epsilon 1 [Source:NCBI gene;Acc:428114]	428114	Q90864
ENSGALG00000047127	5.91992	0	11.8398	Inf	Inf	0.023161	Up Regulation	27	3286458	3286763	-	306	-	GO:0005200;GO:0005200;GO:0005882;GO:0005882;GO:0005882;GO:0007010;	-	-	-	-	-	-	-
ENSGALG00000051990	14.423	8.8752	19.9707	2.25017	1.17003	0.0241555	Up Regulation	2	128720579	128725283	+	300	-	GO:0003700;GO:0003700;GO:0006357;GO:0006357;	-	-	K	veNOG00073	-	-	-
ENSGALG00000044632	37.5216	7.39422	67.6491	9.14891	3.1936	0.024615	Up Regulation	28	4952051	4961161	+	3145	-	-	-	-	R	veNOG09635	perilipin 3 [Source:NCBI gene;Acc:420156]	-	-
ENSGALG00000048883	90.891	55.5412	126.241	2.27292	1.18455	0.0249386	Up Regulation	2	127179200	127181416	+	411	-	GO:0001085;GO:0003712;GO:0005634;GO:0005789;GO:0006357;GO:0016020;GO:0016021;GO:0043066;GO:0043066;GO:0043123;GO:0043123;GO:0045766;GO:0045766;	-	-	T	veNOG13957	-	-	-
ENSGALG00000040021	78.0917	24.2483	131.935	5.44101	2.44387	0.0256382	Up Regulation	2	32662566	32666093	-	2192	HOXA11	GO:0001501;GO:0001656;GO:0001658;GO:0001759;GO:0003677;GO:0003677;GO:0003677;GO:0005634;GO:0005654;GO:0005667;GO:0006355;GO:0006355;GO:0007275;GO:0007275;GO:0007283;GO:0007338;GO:0007501;GO:0008584;GO:0009952;GO:0009953;GO:0009954;GO:0010468;GO:0010720;GO:0030326;GO:0032330;GO:0032332;GO:0032991;GO:0032993;GO:0035115;GO:0042733;GO:0043565;GO:0043565;GO:0045893;GO:0048589;GO:0060065;GO:0060272;GO:…	K21951	-	K	veNOG01391	homeobox A11 [Source:NCBI gene;Acc:395327]	395327	P31258
ENSGALG00000041858	6.8984	1.78733	12.0095	6.71923	2.7483	0.0262435	Up Regulation	27	7388618	7391528	-	1222	-	GO:0005198;GO:0005198;GO:0005882;	-	-	S	veNOG33887;veNOG33832;veNOG27306	keratin, type I cytoskeletal 42-like [Source:NCBI gene;Acc:100857659]	-	-
ENSGALG00000041347	8.309	0.896616	15.7214	17.5341	4.13209	0.0270417	Up Regulation	22	591452	597992	-	2489	PROM2	GO:0001934;GO:0005886;GO:0005887;GO:0005902;GO:0005929;GO:0009986;GO:0009986;GO:0015485;GO:0016020;GO:0016021;GO:0016021;GO:0016021;GO:0016324;GO:0031346;GO:0042995;GO:0043087;GO:0048550;GO:0071914;GO:0071914;GO:2001287;	K15602	-	R	veNOG06134	prominin 2 [Source:NCBI gene;Acc:428200]	428200	A0A1D5PPW2
ENSGALG00000047246	11.3297	0	22.6594	Inf	Inf	0.0274134	Up Regulation	27	3401588	3401902	+	315	-	GO:0005200;GO:0005200;GO:0005882;GO:0005882;GO:0005882;GO:0007010;	-	-	-	-	feather keratin 1-like [Source:NCBI gene;Acc:107057524]	-	-
ENSGALG00000048022	54.1474	35.8073	72.4875	2.02438	1.01748	0.0283171	Up Regulation	2	62029852	62030925	+	1074	-	-	-	-	S	veNOG08574;spriNOG06720	-	-	-
ENSGALG00000004747	18.9873	7.13807	30.8365	4.32001	2.11104	0.0297863	Up Regulation	6	12645144	12647593	-	1917	-	GO:0005615;GO:0005764;GO:0005764;GO:0006629;GO:0006629;GO:0006665;GO:0006665;GO:0007193;GO:0019216;GO:0060736;GO:0060742;	-	-	IG	veNOG29336;veNOG09364	-	-	-
ENSGALG00000049097	10.8313	0	21.6627	Inf	Inf	0.0317108	Up Regulation	25	3186154	3195505	+	412	-	-	-	-	-	-	uncharacterized LOC107055124 [Source:NCBI gene;Acc:107055124]	-	-
ENSGALG00000047429	18.5945	0	37.1889	Inf	Inf	0.0319006	Up Regulation	27	3259987	3260292	-	306	-	GO:0005200;GO:0005200;GO:0005882;GO:0005882;GO:0005882;GO:0007010;	-	-	-	-	feather keratin Cos1-1/Cos1-3/Cos2-1-like [Source:NCBI gene;Acc:107055265]	-	-
ENSGALG00000031901	5.90045	0	11.8009	Inf	Inf	0.0341376	Up Regulation	25	3211210	3211964	-	384	EDBETA	GO:0005200;GO:0005200;GO:0005882;GO:0005882;GO:0005882;GO:0007010;	-	-	SR	veNOG30997;veNOG30051	epidermal differentiation protein beta [Source:NCBI gene;Acc:110224124]	-	-
ENSGALG00000053980	26.5133	7.68513	45.3414	5.89989	2.56069	0.0352389	Up Regulation	25	3320373	3324625	-	2377	-	GO:0005509;GO:0005509;GO:0016020;GO:0016021;	-	-	T	veNOG22206	S100 calcium binding protein A14 [Source:NCBI gene;Acc:107055135]	-	-
ENSGALG00000053981	1.88482	0	3.76963	Inf	Inf	0.0359376	Up Regulation	27	3283091	3283396	+	306	-	GO:0005200;GO:0005200;GO:0005882;GO:0005882;GO:0005882;GO:0007010;	-	-	-	-	-	-	-
ENSGALG00000045288	13.4372	8.65133	18.223	2.10639	1.07477	0.0371721	Up Regulation	21	4889771	4890492	-	234	CAMK2N1	GO:0004860;GO:0004860;GO:0004860;GO:0006469;GO:0008285;GO:0008427;GO:0010628;GO:0014069;GO:0019901;GO:0045202;GO:0045786;GO:0045861;GO:0070373;GO:1904030;	-	-	T	veNOG24832;NOG142673	calcium/calmodulin dependent protein kinase II inhibitor 1 [Source:NCBI gene;Acc:100858651]	100858651	A0A1L1RNT7
ENSGALG00000052333	28.4391	17.6425	39.2358	2.22394	1.15312	0.0374812	Up Regulation	21	4652548	4654549	-	808	-	-	-	-	O	veNOG01892	-	-	-
ENSGALG00000047863	3.86392	0	7.72783	Inf	Inf	0.038616	Up Regulation	27	6519522	6520595	+	1074	SP6	GO:0003676;GO:0003676;GO:0042481;	-	-	K	veNOG09146	Sp6 transcription factor [Source:NCBI gene;Acc:107055291]	-	-
ENSGALG00000026584	8.90266	0.715975	17.0893	23.8686	4.57704	0.0396957	Up Regulation	5	25716503	25748002	-	2439	-	GO:0004620;GO:0004620;GO:0004623;GO:0004623;GO:0005509;GO:0005509;GO:0005509;GO:0005544;GO:0005737;GO:0005737;GO:0006629;GO:0009395;GO:0009395;GO:0016042;GO:0016787;GO:0046475;GO:0046872;GO:0047498;GO:0102567;GO:0102568;	-	-	I	veNOG03248	phospholipase A2 group IVE-like 2 [Source:NCBI gene;Acc:771574]	-	-
ENSGALG00000038848	20.7652	6.26048	35.27	5.63376	2.4941	0.0405796	Up Regulation	13	10514513	10519859	+	1865	MSX2	GO:0000122;GO:0000122;GO:0000977;GO:0000977;GO:0000981;GO:0001227;GO:0001503;GO:0001503;GO:0001649;GO:0002063;GO:0002076;GO:0003148;GO:0003151;GO:0003198;GO:0003416;GO:0003677;GO:0003677;GO:0003677;GO:0003677;GO:0003712;GO:0005634;GO:0005634;GO:0005829;GO:0006355;GO:0006355;GO:0007275;GO:0008134;GO:0008285;GO:0009952;GO:0016607;GO:0023019;GO:0030326;GO:0030509;GO:0030513;GO:0032792;GO:0035115;GO:…	K09341	-	K	veNOG00298	msh homeobox 2 [Source:NCBI gene;Acc:395245]	395245	P28362
ENSGALG00000046692	14.3279	0	28.6558	Inf	Inf	0.0412831	Up Regulation	27	3435998	3436312	+	315	-	GO:0005200;GO:0005200;GO:0005882;GO:0005882;GO:0005882;GO:0007010;	-	-	-	-	feather keratin 2-like [Source:NCBI gene;Acc:771021]	-	-
ENSGALG00000035100	18.0748	0.195157	35.9544	184.234	7.52539	0.0415361	Up Regulation	25	3186153	3187058	+	377	-	-	-	-	-	-	uncharacterized LOC107055125 [Source:NCBI gene;Acc:107055125]	107055126	-
ENSGALG00000005599	11.3028	3.84962	18.7559	4.87214	2.28455	0.04305	Up Regulation	6	17613138	17622310	+	2297	-	GO:0008194;GO:0015020;GO:0016020;GO:0016021;GO:0016740;GO:0016757;GO:0016758;GO:0016758;GO:0043231;	K04628	EC:2.4.1.47	G	veNOG00676;veNOG16891	UDP glycosyltransferase 8-like [Source:NCBI gene;Acc:428949]	428949	F1NQS8
ENSGALG00000047324	10.7313	0	21.4626	Inf	Inf	0.0433603	Up Regulation	27	2993158	2993463	+	306	-	GO:0005200;GO:0005200;GO:0005882;GO:0005882;GO:0005882;GO:0007010;	-	-	S	veNOG30275	feather keratin Cos1-1/Cos1-3/Cos2-1-like [Source:NCBI gene;Acc:427060]	-	-
ENSGALG00000037457	1.96767	0.195157	3.74018	19.165	4.2604	0.043405	Up Regulation	4	86075690	86078546	-	1188	-	GO:0000981;GO:0003677;GO:0003700;GO:0003700;GO:0005634;GO:0005634;GO:0006355;GO:0006355;GO:0006357;GO:0009653;GO:0030154;GO:0043565;GO:0043565;	-	-	K	veNOG00235;opiNOG17520	forkhead box I3 [Source:NCBI gene;Acc:428801]	-	-
ENSGALG00000052208	7.42727	3.92469	10.9298	2.78489	1.47762	0.0435384	Up Regulation	8	4641234	4644323	+	486	-	GO:0005815;GO:0005815;	-	-	Z	veNOG05040	-	-	-
ENSGALG00000025872	16.1911	4.54844	27.8337	6.11941	2.61339	0.0455784	Up Regulation	20	6660421	6674076	+	2019	-	GO:0003810;GO:0003810;GO:0003810;GO:0005737;GO:0018149;GO:0018149;GO:0018149;GO:0046872;	-	-	O	veNOG01230	protein-glutamine gamma-glutamyltransferase 6-like [Source:NCBI gene;Acc:771136]	-	-
ENSGALG00000014668	14.6786	9.15392	20.2032	2.20706	1.14213	0.0462887	Up Regulation	Z	57735038	57998974	+	2976	MCTP1	GO:0005509;GO:0016020;GO:0016021;GO:0016021;GO:0030672;GO:0046928;GO:0005509;GO:0016020;GO:0016021;GO:0016021;GO:0016020;GO:0016021;	-	-	R	veNOG02977	multiple C2 and transmembrane domain containing 1 [Source:NCBI gene;Acc:427113]	427113	-
ENSGALG00000052025	2.71061	0	5.42121	Inf	Inf	0.046572	Up Regulation	27	2663551	2663856	+	306	-	GO:0005200;GO:0005200;GO:0005882;GO:0005882;GO:0005882;GO:0007010;	-	-	S	veNOG30275	feather keratin Cos1-1/Cos1-3/Cos2-1-like [Source:NCBI gene;Acc:107055236]	-	-
ENSGALG00000012873	41.9125	19.0707	64.7544	3.3955	1.76362	0.0476043	Up Regulation	2	67749398	67762854	-	2301	SERPINB5	GO:0002009;GO:0004867;GO:0004867;GO:0004867;GO:0005615;GO:0005615;GO:0005615;GO:0005737;GO:0005737;GO:0010951;GO:0030198;GO:0050678;GO:0060512;	K10139	-	V	veNOG04665	serpin family B member 5 [Source:NCBI gene;Acc:420900]	420900	E1BTE2
ENSGALG00000006302	11.4964	1.03264	21.9602	21.2662	4.41049	0.0486761	Up Regulation	6	20032197	20039312	+	798	-	GO:0004806;GO:0004806;	-	-	I	veNOG06821;opiNOG54814	-	423786	-
ENSGALG00000051956	16.0542	0	32.1084	Inf	Inf	0.0491153	Up Regulation	27	2941390	2941695	+	306	-	GO:0005200;GO:0005200;GO:0005882;GO:0005882;GO:0005882;GO:0007010;	-	-	-	-	feather keratin Cos1-1/Cos1-3/Cos2-1-like [Source:NCBI gene;Acc:107057577]	-	-

## Sheet: sheet 2
id	baseMean	baseMean_e21d_CON	baseMean_e21d_CCAB	foldChange(e21d_CCAB/e21d_CON)	log2FoldChange	padj	Regulation	Chromosome	Start Site	End Site	Direction	Length	Name	GO	KEGG	EC	eggNOG Class	eggNOG	Description	Entrez_geneID	UniProtAC
ENSGALG00000016669	25.9983	1.42857	50.5681	35.3977	5.14558	3.41403e-05	Up Regulation	3	107453344	107455847	+	534	DEFB4A	GO:0005576;GO:0005576;GO:0005615;GO:0006935;GO:0006952;GO:0006952;GO:0031731;GO:0042056;GO:0042742;GO:0050918;GO:0060326;	K21100	-	R	veNOG31626	defensin beta 4A [Source:NCBI gene;Acc:395840]	395840	P46158;A0A140T8H4
ENSGALG00000015113	49.7889	32.5669	67.0109	2.05763	1.04099	4.33507e-05	Up Regulation	Z	34812638	34839726	-	1513	PTAR1	GO:0008318;GO:0008318;GO:0018342;GO:0018342;GO:0005737;GO:0008318;GO:0008318;GO:0018342;GO:0018342;GO:0018342;	K14137	-	S	veNOG08830	protein prenyltransferase alpha subunit repeat containing 1 [Source:NCBI gene;Acc:431607]	431607	A0A3Q2U8C8
ENSGALG00000022815	31.6413	2.93078	60.3519	20.5925	4.36404	0.000212965	Up Regulation	3	107430692	107459717	-	578	AvBD1	GO:0005576;GO:0005576;GO:0005576;GO:0005615;GO:0006935;GO:0006952;GO:0006952;GO:0006952;GO:0006952;GO:0030141;GO:0031640;GO:0031731;GO:0042056;GO:0042742;GO:0042742;GO:0050832;GO:0050918;GO:0060326;	-	-	-	-	avian beta-defensin 1 [Source:NCBI gene;Acc:395841]	395841	P46156
ENSGALG00000019696	22.7431	4.93721	40.549	8.21295	3.0379	0.000232559	Up Regulation	2	4074457	4076222	-	502	CATHL2	GO:0001530;GO:0001530;GO:0002376;GO:0005576;GO:0005576;GO:0005576;GO:0005615;GO:0006952;GO:0006952;GO:0008219;GO:0010629;GO:0019835;GO:0042742;GO:0045087;GO:0045087;GO:0050829;GO:0050829;GO:0050830;GO:0050830;GO:0061844;	K13916	-	R	veNOG26730	cathelicidin antimicrobial peptide [Source:NCBI gene;Acc:420407]	420407	Q2IAL7;C4PFJ8
ENSGALG00000008552	150.111	67.4277	232.795	3.45251	1.78764	0.000266275	Up Regulation	3	16194666	16199101	+	1345	MAL	GO:0002175;GO:0005783;GO:0016020;GO:0016020;GO:0016020;GO:0016021;GO:0016021;GO:0016324;GO:0019911;GO:0019911;GO:0042552;GO:0042552;GO:0044853;GO:0045121;GO:0045121;GO:0098737;GO:0120003;GO:1902043;	-	-	V	veNOG19744	mal, T cell differentiation protein [Source:NCBI gene;Acc:416707]	-	-
ENSGALG00000053886	797.824	512.663	1082.98	2.11247	1.07893	0.000560841	Up Regulation	Z	32223128	32226544	+	3417	-	GO:0003676;GO:0003676;GO:0004190;GO:0004190;GO:0006508;GO:0006508;GO:0008270;GO:0008270;GO:0016020;GO:0016021;GO:0016032;GO:0016032;	-	-	S	veNOG24065;veNOG33136	-	-	-
ENSGALG00000051859	10.2423	5.02084	15.4637	3.07991	1.62289	0.0022819	Up Regulation	13	15954500	15955189	+	690	-	-	-	-	I	veNOG00616	-	-	-
ENSGALG00000024272	75.3087	33.0518	117.566	3.55701	1.83066	0.00291596	Up Regulation	25	3296971	3298411	-	584	S100A12	GO:0005509;GO:0005509;GO:0005634;GO:0005737;GO:0006805;GO:0031640;GO:0043123;GO:0046872;GO:0050786;GO:0050832;GO:0061844;	K21128	-	TR	veNOG24057;veNOG25649;veNOG23896	S100 calcium binding protein A12 [Source:NCBI gene;Acc:426356]	426356	P28318
ENSGALG00000047285	15.2966	1.24411	29.349	23.5903	4.56012	0.00306196	Up Regulation	3	107443030	107444685	+	565	BD7	GO:0005576;GO:0005576;GO:0005576;GO:0005615;GO:0006935;GO:0006952;GO:0006952;GO:0006952;GO:0031731;GO:0042056;GO:0042742;GO:0042742;GO:0050829;GO:0050918;GO:0060326;	-	-	R	veNOG31343	avian beta-defensin 7 [Source:NCBI gene;Acc:407777]	-	-
ENSGALG00000034150	16.6019	4.57759	28.6261	6.25355	2.64467	0.0035926	Up Regulation	2	4072545	4073720	+	456	CATHL3	GO:0001530;GO:0002376;GO:0005576;GO:0005576;GO:0005576;GO:0005615;GO:0006952;GO:0006952;GO:0010629;GO:0016020;GO:0016021;GO:0042742;GO:0045087;GO:0045087;GO:0050829;GO:0050829;GO:0050830;GO:0050830;GO:0051673;GO:0061844;	-	-	R	veNOG26730	cathelicidin-3 [Source:NCBI gene;Acc:100858343]	100858343	Q2IAL6;C4PFJ9
ENSGALG00000008006	28.0802	18.4844	37.6759	2.03825	1.02733	0.00477661	Up Regulation	4	13332487	13379286	+	2029	CAPN6	GO:0001578;GO:0004198;GO:0004198;GO:0005874;GO:0005876;GO:0006508;GO:0006508;GO:0006508;GO:0008017;GO:0008233;GO:0008234;GO:0016787;GO:0048471;GO:0051493;	K08575	EC:3.4.22.-	OT	veNOG06056	calpain 6 [Source:NCBI gene;Acc:422341]	422341	E1C312
ENSGALG00000006323	68.628	9.09279	128.163	14.095	3.81711	0.00634885	Up Regulation	13	15913091	15918063	+	1157	LECT2	GO:0005615;GO:0044194;GO:0046677;	-	-	R	veNOG12776	leukocyte cell derived chemotaxin 2 [Source:NCBI gene;Acc:396471]	396471	F1NEF7
ENSGALG00000048560	10.8731	6.28663	15.4596	2.45912	1.29814	0.00942403	Up Regulation	1	202285	203838	-	1554	-	GO:0003676;GO:0003676;GO:0004523;GO:0004523;GO:0090502;	-	-	R	veNOG07757;veNOG22086;veNOG34866	-	-	-
ENSGALG00000046408	2.8496	0.716104	4.9831	6.95863	2.7988	0.0119056	Up Regulation	5	19753875	19758919	-	1967	RAG2	GO:0002326;GO:0002331;GO:0002358;GO:0002360;GO:0003677;GO:0003677;GO:0003682;GO:0005515;GO:0005546;GO:0005547;GO:0005634;GO:0005634;GO:0006310;GO:0006310;GO:0008270;GO:0016567;GO:0030183;GO:0030217;GO:0033077;GO:0033151;GO:0033151;GO:0035064;GO:0035091;GO:0042742;GO:0043325;GO:0043565;GO:0046622;GO:0061630;GO:0080025;GO:0097519;	K10988	-	B	veNOG03183	recombination activating gene 2 [Source:NCBI gene;Acc:423165]	423165	A0A1L1RM35
ENSGALG00000014144	11.7532	7.16293	16.3436	2.28168	1.1901	0.0136483	Up Regulation	4	66638161	66758374	+	3402	CORIN	GO:0003050;GO:0003050;GO:0004175;GO:0004252;GO:0004252;GO:0004252;GO:0004252;GO:0005515;GO:0005886;GO:0006508;GO:0006508;GO:0008217;GO:0009986;GO:0015629;GO:0016020;GO:0016020;GO:0016020;GO:0016021;GO:0016486;GO:0016486;GO:0016486;GO:0016486;GO:0016604;GO:0035813;	K09614	EC:3.4.21.-	O	veNOG07367	corin, serine peptidase [Source:NCBI gene;Acc:100857733]	100857733	F1NZW6
ENSGALG00000010032	965.766	602.333	1329.2	2.20675	1.14193	0.0156985	Up Regulation	3	27415048	27479318	-	3482	-	GO:0004620;GO:0004620;GO:0004620;GO:0004622;GO:0004623;GO:0006629;GO:0006629;GO:0006644;GO:0016298;GO:0016298;GO:0016788;GO:0016788;GO:0031526;GO:0042572;GO:0050253;	-	-	I	veNOG06004	-	-	-
ENSGALG00000002203	7.16633	3.14727	11.1854	3.55399	1.82944	0.0169365	Up Regulation	13	3919090	4012490	-	1453	FGF18	GO:0001503;GO:0001525;GO:0001957;GO:0001958;GO:0002063;GO:0005104;GO:0005104;GO:0005105;GO:0005111;GO:0005576;GO:0005576;GO:0005730;GO:0008083;GO:0008083;GO:0008083;GO:0008284;GO:0008543;GO:0008543;GO:0008543;GO:0030324;GO:0030949;GO:0032332;GO:0043406;GO:0043536;GO:0045766;GO:0070374;GO:2000546;	K04358	-	T	veNOG09733	fibroblast growth factor 18 [Source:NCBI gene;Acc:395453]	395453	Q9I950
ENSGALG00000003842	15.0993	9.83564	20.3629	2.07032	1.04985	0.0171375	Up Regulation	20	5042743	5050245	-	1669	GHRH	GO:0005179;GO:0005179;GO:0005576;GO:0005576;GO:0005576;GO:0007165;	-	-	TR	veNOG23281;opiNOG45532	growth hormone releasing hormone [Source:NCBI gene;Acc:419178]	419178	Q1KNA7
ENSGALG00000009920	8.07539	4.53238	11.6184	2.56342	1.35807	0.0202435	Up Regulation	5	34450679	34467653	+	2103	COCH	GO:0007605;GO:0031012;GO:0042742;GO:0042742;GO:0045089;GO:0045089;GO:0062023;GO:0062023;	K23574	-	WV	veNOG00977	cochlin [Source:NCBI gene;Acc:395779]	395779	O42163
ENSGALG00000002577	7.66632	3.07676	12.2559	3.98337	1.99399	0.0226015	Up Regulation	13	2709040	2714533	-	1660	-	GO:0008289;GO:0008289;	K24142	-	I	veNOG13024	StAR related lipid transfer domain containing 10 [Source:NCBI gene;Acc:427615]	427615	F1NHY3
ENSGALG00000027973	15.0305	8.62116	21.4399	2.48689	1.31434	0.0243584	Up Regulation	2	4078678	4080170	-	784	CATHL1	GO:0001530;GO:0001530;GO:0002376;GO:0002381;GO:0005576;GO:0005576;GO:0005576;GO:0005615;GO:0006952;GO:0006952;GO:0008219;GO:0010628;GO:0010629;GO:0019835;GO:0030593;GO:0042116;GO:0042742;GO:0045087;GO:0045087;GO:0050829;GO:0050829;GO:0050830;GO:0050830;GO:0051673;GO:0061844;	-	-	R	veNOG26730;veNOG22344	cathelicidin-1 [Source:NCBI gene;Acc:414337]	414337	Q6QLQ5;C4PFJ7
ENSGALG00000019843	1.82425	0	3.64849	Inf	Inf	0.0290311	Up Regulation	3	107470958	107472826	-	656	AvBD4	GO:0005576;GO:0005615;GO:0006935;GO:0006952;GO:0031731;GO:0042056;GO:0042742;GO:0042742;GO:0050829;GO:0050830;GO:0050832;GO:0050918;GO:0060326;	-	-	-	-	avian beta-defensin 4 [Source:NCBI gene;Acc:414342]	414342	Q6GXJ1
ENSGALG00000006322	783.943	476.756	1091.13	2.28866	1.1945	0.0294858	Up Regulation	8	16349218	16362800	-	2808	CLCA1	GO:0005229;GO:0005229;GO:0005229;GO:0005887;GO:0005902;GO:0006821;GO:0006821;GO:0016020;GO:0016021;GO:0016021;GO:0030141;GO:1902476;	K05030	-	W	veNOG02674	chloride channel accessory 1 [Source:NCBI gene;Acc:424523]	424523	F1P490
ENSGALG00000000914	1.07931	0	2.15861	Inf	Inf	0.0317625	Up Regulation	27	3695485	3696729	+	1245	FAM187A	GO:0016020;GO:0016021;	-	-	S	veNOG00885	family with sequence similarity 187 member A [Source:NCBI gene;Acc:101747521]	101747521	-
ENSGALG00000053748	7.54866	4.42108	10.6762	2.41485	1.27193	0.0351425	Up Regulation	3	15540567	15541868	-	246	PET117	GO:0005739;	-	-	S	veNOG24633	PET117 cytochrome c oxidase chaperone [Source:HGNC Symbol;Acc:HGNC:40045]	-	-
ENSGALG00000046379	6.20647	3.16916	9.24378	2.91679	1.54438	0.0357627	Up Regulation	1	12862932	12874644	-	1799	-	-	-	-	S	veNOG09368	-	-	-
ENSGALG00000016375	12.6988	3.65126	21.7463	5.95584	2.57431	0.0392248	Up Regulation	1	120317314	120408886	-	2271	PHEX	GO:0004222;GO:0004222;GO:0005783;GO:0005794;GO:0006508;GO:0006508;GO:0006508;GO:0008237;GO:0008237;GO:0016020;GO:0016021;GO:0019637;GO:0030282;GO:0048471;GO:0004222;GO:0004222;GO:0006508;GO:0006508;GO:0008237;GO:0008237;GO:0016020;GO:0016021;	-	-	E	veNOG06820	phosphate regulating endopeptidase homolog, X- linked [Source:NCBI gene;Acc:395777]	-	-
ENSGALG00000050372	1012.92	88.7331	1937.1	21.8306	4.44828	0.0435626	Up Regulation	32	129296	129691	-	396	SYCN	GO:0006887;GO:0006887;GO:0030667;GO:0030667;	-	-	R	veNOG21909	syncollin [Source:NCBI gene;Acc:100858140]	-	-
ENSGALG00000045362	3.83466	1.77466	5.89466	3.32156	1.73186	0.0472039	Up Regulation	5	1835941	1837180	+	314	-	GO:0004129;GO:0004129;GO:0005739;GO:0016020;GO:0016021;GO:0022900;GO:0045277;GO:1902600;	-	-	C	veNOG26420	-	-	-
ENSGALG00000053074	5.79294	1.9415	9.64437	4.96749	2.31252	0.0477127	Up Regulation	1	75907427	75910790	+	543	-	GO:0004866;GO:0004866;GO:0010951;	-	-	O	veNOG06233;KOG1366	-	-	-
ENSGALG00000045522	365.54	43.5179	687.561	15.7995	3.98181	0.0485257	Up Regulation	3	59142047	59154607	-	1808	C6orf58	GO:0005615;GO:0005615;	-	-	S	veNOG12688	chromosome 6 open reading frame 58 [Source:NCBI gene;Acc:421712]	421712	-
ENSGALG00000005212	1.13838	0	2.27677	Inf	Inf	0.0490866	Up Regulation	2	1238715	1257265	+	1743	GHRHR	GO:0004888;GO:0004888;GO:0004930;GO:0004930;GO:0004930;GO:0005637;GO:0005640;GO:0005737;GO:0005886;GO:0005886;GO:0007165;GO:0007166;GO:0007166;GO:0007186;GO:0007186;GO:0007186;GO:0007189;GO:0007189;GO:0008284;GO:0008284;GO:0008284;GO:0008340;GO:0008528;GO:0009986;GO:0016020;GO:0016020;GO:0016020;GO:0016021;GO:0016021;GO:0016021;GO:0016021;GO:0016021;GO:0016363;GO:0016520;GO:0016520;GO:0016520;GO:…	K04584	-	T	KOG4564;veNOG09723	growth hormone releasing hormone receptor [Source:NCBI gene;Acc:420385]	420385	Q309X7
ENSGALG00000010169	39.9535	26.5901	53.3169	2.00514	1.0037	0.049528	Up Regulation	3	30360306	30367367	-	1614	-	GO:0016020;GO:0016021;	-	-	S	veNOG08678	transmembrane protein 151B [Source:NCBI gene;Acc:428574]	-	-

## Sheet: sheet 3
GO.ID	Category	Term	Up	Total	Padj	Up_gene
GO:0007010	BP	cytoskeleton organization	41	1124	4.52597e-23	ENSGALG00000006133(-);ENSGALG00000018882(-);ENSGALG00000024138(-);ENSGALG00000025864(WTIP);ENSGALG00000026754(-);ENSGALG00000026987(-);ENSGALG00000027167(-);ENSGALG00000027640(-);ENSGALG00000028374(-);ENSGALG00000028706(F-KER);ENSGALG00000028843(-);ENSGALG00000030405(-);ENSGALG00000030629(KRT6A);ENSGALG00000031901(EDBETA);ENSGALG00000038424(-);ENSGALG00000039987(-);ENSGALG00000040425(-);ENSGALG00…
GO:0006996	BP	organelle organization	42	2760	6.54758e-10	ENSGALG00000006133(-);ENSGALG00000018882(-);ENSGALG00000024138(-);ENSGALG00000025864(WTIP);ENSGALG00000026754(-);ENSGALG00000026987(-);ENSGALG00000027167(-);ENSGALG00000027640(-);ENSGALG00000028374(-);ENSGALG00000028706(F-KER);ENSGALG00000028843(-);ENSGALG00000030405(-);ENSGALG00000030629(KRT6A);ENSGALG00000031901(EDBETA);ENSGALG00000038424(-);ENSGALG00000038848(MSX2);ENSGALG00000039987(-);ENSGAL…
GO:0016043	BP	cellular component organization	44	4221	2.48871e-05	ENSGALG00000006133(-);ENSGALG00000012873(SERPINB5);ENSGALG00000018882(-);ENSGALG00000024138(-);ENSGALG00000025864(WTIP);ENSGALG00000026754(-);ENSGALG00000026987(-);ENSGALG00000027167(-);ENSGALG00000027640(-);ENSGALG00000028374(-);ENSGALG00000028706(F-KER);ENSGALG00000028843(-);ENSGALG00000030405(-);ENSGALG00000030629(KRT6A);ENSGALG00000031901(EDBETA);ENSGALG00000038424(-);ENSGALG00000038848(MSX2)…
GO:0071840	BP	cellular component organization or biogenesis	44	4360	6.05704e-05	ENSGALG00000006133(-);ENSGALG00000012873(SERPINB5);ENSGALG00000018882(-);ENSGALG00000024138(-);ENSGALG00000025864(WTIP);ENSGALG00000026754(-);ENSGALG00000026987(-);ENSGALG00000027167(-);ENSGALG00000027640(-);ENSGALG00000028374(-);ENSGALG00000028706(F-KER);ENSGALG00000028843(-);ENSGALG00000030405(-);ENSGALG00000030629(KRT6A);ENSGALG00000031901(EDBETA);ENSGALG00000038424(-);ENSGALG00000038848(MSX2)…
GO:0035136	BP	forelimb morphogenesis	4	36	6.78472e-05	ENSGALG00000009270(HOXD10);ENSGALG00000038355(GDF5);ENSGALG00000038848(MSX2);ENSGALG00000040021(HOXA11)
GO:0030326	BP	embryonic limb morphogenesis	5	102	0.000409314	ENSGALG00000009270(HOXD10);ENSGALG00000009274(HOXD12);ENSGALG00000038355(GDF5);ENSGALG00000038848(MSX2);ENSGALG00000040021(HOXA11)
GO:0035113	BP	embryonic appendage morphogenesis	5	103	0.000428142	ENSGALG00000009270(HOXD10);ENSGALG00000009274(HOXD12);ENSGALG00000038355(GDF5);ENSGALG00000038848(MSX2);ENSGALG00000040021(HOXA11)
GO:0035108	BP	limb morphogenesis	5	121	0.000892022	ENSGALG00000009270(HOXD10);ENSGALG00000009274(HOXD12);ENSGALG00000038355(GDF5);ENSGALG00000038848(MSX2);ENSGALG00000040021(HOXA11)
GO:0035107	BP	appendage morphogenesis	5	122	0.000925707	ENSGALG00000009270(HOXD10);ENSGALG00000009274(HOXD12);ENSGALG00000038355(GDF5);ENSGALG00000038848(MSX2);ENSGALG00000040021(HOXA11)
GO:2001053	BP	regulation of mesenchymal cell apoptotic process	2	9	0.00131371	ENSGALG00000038355(GDF5);ENSGALG00000038848(MSX2)
GO:0097152	BP	mesenchymal cell apoptotic process	2	10	0.00163558	ENSGALG00000038355(GDF5);ENSGALG00000038848(MSX2)
GO:0035137	BP	hindlimb morphogenesis	3	40	0.00189092	ENSGALG00000009270(HOXD10);ENSGALG00000038355(GDF5);ENSGALG00000038848(MSX2)
GO:0035330	BP	regulation of hippo signaling	2	11	0.00199106	ENSGALG00000001856(MOB3B);ENSGALG00000025864(WTIP)
GO:0060173	BP	limb development	5	147	0.00211651	ENSGALG00000009270(HOXD10);ENSGALG00000009274(HOXD12);ENSGALG00000038355(GDF5);ENSGALG00000038848(MSX2);ENSGALG00000040021(HOXA11)
GO:0048736	BP	appendage development	5	148	0.0021801	ENSGALG00000009270(HOXD10);ENSGALG00000009274(HOXD12);ENSGALG00000038355(GDF5);ENSGALG00000038848(MSX2);ENSGALG00000040021(HOXA11)
GO:0042733	BP	embryonic digit morphogenesis	3	49	0.00338878	ENSGALG00000009274(HOXD12);ENSGALG00000038848(MSX2);ENSGALG00000040021(HOXA11)
GO:0032332	BP	positive regulation of chondrocyte differentiation	2	16	0.00425822	ENSGALG00000038355(GDF5);ENSGALG00000040021(HOXA11)
GO:0018149	BP	peptide cross-linking	2	18	0.0053861	ENSGALG00000013762(-);ENSGALG00000025872(-)
GO:0045616	BP	regulation of keratinocyte differentiation	2	19	0.00599581	ENSGALG00000015910(CD109);ENSGALG00000038848(MSX2)
GO:0030513	BP	positive regulation of BMP signaling pathway	2	24	0.00948675	ENSGALG00000038355(GDF5);ENSGALG00000038848(MSX2)
GO:0035329	BP	hippo signaling	2	26	0.0110826	ENSGALG00000001856(MOB3B);ENSGALG00000025864(WTIP)
GO:0035115	BP	embryonic forelimb morphogenesis	2	27	0.0119217	ENSGALG00000038848(MSX2);ENSGALG00000040021(HOXA11)
GO:0061036	BP	positive regulation of cartilage development	2	27	0.0119217	ENSGALG00000038355(GDF5);ENSGALG00000040021(HOXA11)
GO:0048550	BP	negative regulation of pinocytosis	1	2	0.0122927	ENSGALG00000041347(PROM2)
GO:0060364	BP	frontal suture morphogenesis	1	2	0.0122927	ENSGALG00000038848(MSX2)
GO:2001055	BP	positive regulation of mesenchymal cell apoptotic process	1	2	0.0122927	ENSGALG00000038848(MSX2)
GO:2001287	BP	negative regulation of caveolin-mediated endocytosis	1	2	0.0122927	ENSGALG00000041347(PROM2)
GO:0009954	BP	proximal/distal pattern formation	2	30	0.0146	ENSGALG00000009270(HOXD10);ENSGALG00000040021(HOXA11)
GO:0002062	BP	chondrocyte differentiation	3	89	0.0175267	ENSGALG00000038355(GDF5);ENSGALG00000038848(MSX2);ENSGALG00000040021(HOXA11)
GO:0032792	BP	negative regulation of CREB transcription factor activity	1	3	0.018383	ENSGALG00000038848(MSX2)
GO:0035880	BP	embryonic nail plate morphogenesis	1	3	0.018383	ENSGALG00000038848(MSX2)
GO:0042637	BP	catagen	1	3	0.018383	ENSGALG00000038848(MSX2)
GO:0051794	BP	regulation of timing of catagen	1	3	0.018383	ENSGALG00000038848(MSX2)
GO:0051795	BP	positive regulation of timing of catagen	1	3	0.018383	ENSGALG00000038848(MSX2)
GO:0090427	BP	activation of meiosis	1	3	0.018383	ENSGALG00000038848(MSX2)
GO:2001286	BP	regulation of caveolin-mediated endocytosis	1	3	0.018383	ENSGALG00000041347(PROM2)
GO:0045604	BP	regulation of epidermal cell differentiation	2	34	0.018533	ENSGALG00000015910(CD109);ENSGALG00000038848(MSX2)
GO:0030850	BP	prostate gland development	2	36	0.0206484	ENSGALG00000004747(-);ENSGALG00000012873(SERPINB5)
GO:0032330	BP	regulation of chondrocyte differentiation	2	37	0.0217422	ENSGALG00000038355(GDF5);ENSGALG00000040021(HOXA11)
GO:0045617	BP	negative regulation of keratinocyte differentiation	1	4	0.0244362	ENSGALG00000038848(MSX2)
GO:0048818	BP	positive regulation of hair follicle maturation	1	4	0.0244362	ENSGALG00000038848(MSX2)
GO:0061312	BP	BMP signaling pathway involved in heart development	1	4	0.0244362	ENSGALG00000038848(MSX2)
GO:0072584	BP	caveolin-mediated endocytosis	1	5	0.0304526	ENSGALG00000041347(PROM2)
GO:0072675	BP	osteoclast fusion	1	5	0.0304526	ENSGALG00000015910(CD109)
GO:0044848	BP	biological phase	1	6	0.0364323	ENSGALG00000038848(MSX2)
GO:0044851	BP	hair cycle phase	1	6	0.0364323	ENSGALG00000038848(MSX2)
GO:0048819	BP	regulation of hair follicle maturation	1	6	0.0364323	ENSGALG00000038848(MSX2)
GO:0048820	BP	hair follicle maturation	1	6	0.0364323	ENSGALG00000038848(MSX2)
GO:0060346	BP	bone trabecula formation	1	6	0.0364323	ENSGALG00000038848(MSX2)
GO:0072674	BP	multinuclear osteoclast differentiation	1	6	0.0364323	ENSGALG00000015910(CD109)
GO:0045682	BP	regulation of epidermis development	2	49	0.0366185	ENSGALG00000015910(CD109);ENSGALG00000038848(MSX2)
GO:0045861	BP	negative regulation of proteolysis	4	211	0.0412511	ENSGALG00000009315(PAPLN);ENSGALG00000012873(SERPINB5);ENSGALG00000015910(CD109);ENSGALG00000045288(CAMK2N1)
GO:0035878	BP	nail development	1	7	0.0423756	ENSGALG00000038848(MSX2)
GO:0060363	BP	cranial suture morphogenesis	1	7	0.0423756	ENSGALG00000038848(MSX2)
GO:0060591	BP	chondroblast differentiation	1	7	0.0423756	ENSGALG00000038355(GDF5)
GO:2001054	BP	negative regulation of mesenchymal cell apoptotic process	1	7	0.0423756	ENSGALG00000038355(GDF5)
GO:0061035	BP	regulation of cartilage development	2	54	0.0436929	ENSGALG00000038355(GDF5);ENSGALG00000040021(HOXA11)
GO:0030216	BP	keratinocyte differentiation	2	57	0.0481615	ENSGALG00000015910(CD109);ENSGALG00000038848(MSX2)
GO:0007501	BP	mesodermal cell fate specification	1	8	0.0482827	ENSGALG00000040021(HOXA11)
GO:0035331	BP	negative regulation of hippo signaling	1	8	0.0482827	ENSGALG00000025864(WTIP)
GO:0048548	BP	regulation of pinocytosis	1	8	0.0482827	ENSGALG00000041347(PROM2)
GO:0051798	BP	positive regulation of hair follicle development	1	8	0.0482827	ENSGALG00000038848(MSX2)

## Sheet: sheet 4
GO.ID	Category	Term	Up	Total	Padj	Up_gene
GO:0042742	BP	defense response to bacterium	9	101	2.28301e-13	ENSGALG00000009920(COCH);ENSGALG00000016669(DEFB4A);ENSGALG00000019696(CATHL2);ENSGALG00000019843(AvBD4);ENSGALG00000022815(AvBD1);ENSGALG00000027973(CATHL1);ENSGALG00000034150(CATHL3);ENSGALG00000046408(RAG2);ENSGALG00000047285(BD7)
GO:0098542	BP	defense response to other organism	10	214	5.75446e-12	ENSGALG00000009920(COCH);ENSGALG00000016669(DEFB4A);ENSGALG00000019696(CATHL2);ENSGALG00000019843(AvBD4);ENSGALG00000022815(AvBD1);ENSGALG00000024272(S100A12);ENSGALG00000027973(CATHL1);ENSGALG00000034150(CATHL3);ENSGALG00000046408(RAG2);ENSGALG00000047285(BD7)
GO:0050829	BP	defense response to Gram-negative bacterium	5	27	1.79126e-09	ENSGALG00000019696(CATHL2);ENSGALG00000019843(AvBD4);ENSGALG00000027973(CATHL1);ENSGALG00000034150(CATHL3);ENSGALG00000047285(BD7)
GO:0009617	BP	response to bacterium	9	285	2.63369e-09	ENSGALG00000009920(COCH);ENSGALG00000016669(DEFB4A);ENSGALG00000019696(CATHL2);ENSGALG00000019843(AvBD4);ENSGALG00000022815(AvBD1);ENSGALG00000027973(CATHL1);ENSGALG00000034150(CATHL3);ENSGALG00000046408(RAG2);ENSGALG00000047285(BD7)
GO:0051707	BP	response to other organism	10	435	5.98351e-09	ENSGALG00000009920(COCH);ENSGALG00000016669(DEFB4A);ENSGALG00000019696(CATHL2);ENSGALG00000019843(AvBD4);ENSGALG00000022815(AvBD1);ENSGALG00000024272(S100A12);ENSGALG00000027973(CATHL1);ENSGALG00000034150(CATHL3);ENSGALG00000046408(RAG2);ENSGALG00000047285(BD7)
GO:0043207	BP	response to external biotic stimulus	10	437	6.25277e-09	ENSGALG00000009920(COCH);ENSGALG00000016669(DEFB4A);ENSGALG00000019696(CATHL2);ENSGALG00000019843(AvBD4);ENSGALG00000022815(AvBD1);ENSGALG00000024272(S100A12);ENSGALG00000027973(CATHL1);ENSGALG00000034150(CATHL3);ENSGALG00000046408(RAG2);ENSGALG00000047285(BD7)
GO:0009607	BP	response to biotic stimulus	10	452	8.64053e-09	ENSGALG00000009920(COCH);ENSGALG00000016669(DEFB4A);ENSGALG00000019696(CATHL2);ENSGALG00000019843(AvBD4);ENSGALG00000022815(AvBD1);ENSGALG00000024272(S100A12);ENSGALG00000027973(CATHL1);ENSGALG00000034150(CATHL3);ENSGALG00000046408(RAG2);ENSGALG00000047285(BD7)
GO:0061844	BP	antimicrobial humoral immune response mediated by antimicrobial peptide	4	17	3.11266e-08	ENSGALG00000019696(CATHL2);ENSGALG00000024272(S100A12);ENSGALG00000027973(CATHL1);ENSGALG00000034150(CATHL3)
GO:0019730	BP	antimicrobial humoral response	4	26	1.93117e-07	ENSGALG00000019696(CATHL2);ENSGALG00000024272(S100A12);ENSGALG00000027973(CATHL1);ENSGALG00000034150(CATHL3)
GO:0050830	BP	defense response to Gram-positive bacterium	4	29	3.05541e-07	ENSGALG00000019696(CATHL2);ENSGALG00000019843(AvBD4);ENSGALG00000027973(CATHL1);ENSGALG00000034150(CATHL3)
GO:0006952	BP	defense response	10	671	3.58731e-07	ENSGALG00000009920(COCH);ENSGALG00000016669(DEFB4A);ENSGALG00000019696(CATHL2);ENSGALG00000019843(AvBD4);ENSGALG00000022815(AvBD1);ENSGALG00000024272(S100A12);ENSGALG00000027973(CATHL1);ENSGALG00000034150(CATHL3);ENSGALG00000046408(RAG2);ENSGALG00000047285(BD7)
GO:0050918	BP	positive chemotaxis	4	37	8.40331e-07	ENSGALG00000016669(DEFB4A);ENSGALG00000019843(AvBD4);ENSGALG00000022815(AvBD1);ENSGALG00000047285(BD7)
GO:0050832	BP	defense response to fungus	3	10	8.81571e-07	ENSGALG00000019843(AvBD4);ENSGALG00000022815(AvBD1);ENSGALG00000024272(S100A12)
GO:0060326	BP	cell chemotaxis	6	176	1.12983e-06	ENSGALG00000002203(FGF18);ENSGALG00000016669(DEFB4A);ENSGALG00000019843(AvBD4);ENSGALG00000022815(AvBD1);ENSGALG00000027973(CATHL1);ENSGALG00000047285(BD7)
GO:0051704	BP	multi-organism process	11	1020	1.94845e-06	ENSGALG00000009920(COCH);ENSGALG00000016669(DEFB4A);ENSGALG00000019696(CATHL2);ENSGALG00000019843(AvBD4);ENSGALG00000022815(AvBD1);ENSGALG00000024272(S100A12);ENSGALG00000027973(CATHL1);ENSGALG00000034150(CATHL3);ENSGALG00000046408(RAG2);ENSGALG00000047285(BD7);ENSGALG00000053886(-)
GO:0051673	BP	membrane disruption in other organism	2	2	3.95893e-06	ENSGALG00000027973(CATHL1);ENSGALG00000034150(CATHL3)
GO:0009620	BP	response to fungus	3	17	4.94869e-06	ENSGALG00000019843(AvBD4);ENSGALG00000022815(AvBD1);ENSGALG00000024272(S100A12)
GO:0035821	BP	modification of morphology or physiology of other organism	4	61	6.42429e-06	ENSGALG00000022815(AvBD1);ENSGALG00000024272(S100A12);ENSGALG00000027973(CATHL1);ENSGALG00000034150(CATHL3)
GO:0009605	BP	response to external stimulus	11	1247	1.37997e-05	ENSGALG00000002203(FGF18);ENSGALG00000009920(COCH);ENSGALG00000016669(DEFB4A);ENSGALG00000019696(CATHL2);ENSGALG00000019843(AvBD4);ENSGALG00000022815(AvBD1);ENSGALG00000024272(S100A12);ENSGALG00000027973(CATHL1);ENSGALG00000034150(CATHL3);ENSGALG00000046408(RAG2);ENSGALG00000047285(BD7)
GO:0006959	BP	humoral immune response	4	87	2.64392e-05	ENSGALG00000019696(CATHL2);ENSGALG00000024272(S100A12);ENSGALG00000027973(CATHL1);ENSGALG00000034150(CATHL3)
GO:0006935	BP	chemotaxis	6	372	8.08721e-05	ENSGALG00000002203(FGF18);ENSGALG00000016669(DEFB4A);ENSGALG00000019843(AvBD4);ENSGALG00000022815(AvBD1);ENSGALG00000027973(CATHL1);ENSGALG00000047285(BD7)
GO:0042330	BP	taxis	6	374	8.33078e-05	ENSGALG00000002203(FGF18);ENSGALG00000016669(DEFB4A);ENSGALG00000019843(AvBD4);ENSGALG00000022815(AvBD1);ENSGALG00000027973(CATHL1);ENSGALG00000047285(BD7)
GO:0044419	BP	interspecies interaction between organisms	5	234	9.35464e-05	ENSGALG00000022815(AvBD1);ENSGALG00000024272(S100A12);ENSGALG00000027973(CATHL1);ENSGALG00000034150(CATHL3);ENSGALG00000053886(-)
GO:0019835	BP	cytolysis	2	12	0.000258046	ENSGALG00000019696(CATHL2);ENSGALG00000027973(CATHL1)
GO:0031640	BP	killing of cells of other organism	2	13	0.000304583	ENSGALG00000022815(AvBD1);ENSGALG00000024272(S100A12)
GO:0044364	BP	disruption of cells of other organism	2	13	0.000304583	ENSGALG00000022815(AvBD1);ENSGALG00000024272(S100A12)
GO:0002358	BP	B cell homeostatic proliferation	1	1	0.00202903	ENSGALG00000046408(RAG2)
GO:0042445	BP	hormone metabolic process	3	126	0.00204586	ENSGALG00000005212(GHRHR);ENSGALG00000010032(-);ENSGALG00000014144(CORIN)
GO:0045087	BP	innate immune response	4	279	0.00225334	ENSGALG00000009920(COCH);ENSGALG00000019696(CATHL2);ENSGALG00000027973(CATHL1);ENSGALG00000034150(CATHL3)
GO:0001906	BP	cell killing	2	47	0.00404609	ENSGALG00000022815(AvBD1);ENSGALG00000024272(S100A12)
GO:0003050	BP	regulation of systemic arterial blood pressure by atrial natriuretic peptide	1	2	0.0040541	ENSGALG00000014144(CORIN)
GO:0060133	BP	somatotropin secreting cell development	1	2	0.0040541	ENSGALG00000005212(GHRHR)
GO:0098737	BP	protein insertion into plasma membrane	1	2	0.0040541	ENSGALG00000008552(MAL)
GO:0006950	BP	response to stress	10	2082	0.00541283	ENSGALG00000009920(COCH);ENSGALG00000016669(DEFB4A);ENSGALG00000019696(CATHL2);ENSGALG00000019843(AvBD4);ENSGALG00000022815(AvBD1);ENSGALG00000024272(S100A12);ENSGALG00000027973(CATHL1);ENSGALG00000034150(CATHL3);ENSGALG00000046408(RAG2);ENSGALG00000047285(BD7)
GO:0002326	BP	B cell lineage commitment	1	3	0.00607522	ENSGALG00000046408(RAG2)
GO:0002331	BP	pre-B cell allelic exclusion	1	3	0.00607522	ENSGALG00000046408(RAG2)
GO:0035813	BP	regulation of renal sodium excretion	1	3	0.00607522	ENSGALG00000014144(CORIN)
GO:1904849	BP	positive regulation of cell chemotaxis to fibroblast growth factor	1	3	0.00607522	ENSGALG00000002203(FGF18)
GO:2000546	BP	positive regulation of endothelial cell chemotaxis to fibroblast growth factor	1	3	0.00607522	ENSGALG00000002203(FGF18)
GO:0002175	BP	protein localization to paranode region of axon	1	4	0.0080924	ENSGALG00000008552(MAL)
GO:0035812	BP	renal sodium excretion	1	4	0.0080924	ENSGALG00000014144(CORIN)
GO:0016477	BP	cell migration	6	906	0.00831365	ENSGALG00000002203(FGF18);ENSGALG00000016669(DEFB4A);ENSGALG00000019843(AvBD4);ENSGALG00000022815(AvBD1);ENSGALG00000027973(CATHL1);ENSGALG00000047285(BD7)
GO:0001957	BP	intramembranous ossification	1	5	0.0101056	ENSGALG00000002203(FGF18)
GO:0002329	BP	pre-B cell differentiation	1	5	0.0101056	ENSGALG00000046408(RAG2)
GO:0030949	BP	positive regulation of vascular endothelial growth factor receptor signaling pathway	1	5	0.0101056	ENSGALG00000002203(FGF18)
GO:0035766	BP	cell chemotaxis to fibroblast growth factor	1	5	0.0101056	ENSGALG00000002203(FGF18)
GO:0035768	BP	endothelial cell chemotaxis to fibroblast growth factor	1	5	0.0101056	ENSGALG00000002203(FGF18)
GO:0036072	BP	direct ossification	1	5	0.0101056	ENSGALG00000002203(FGF18)
GO:0060126	BP	somatotropin secreting cell differentiation	1	5	0.0101056	ENSGALG00000005212(GHRHR)
GO:1904847	BP	regulation of cell chemotaxis to fibroblast growth factor	1	5	0.0101056	ENSGALG00000002203(FGF18)
GO:2000544	BP	regulation of endothelial cell chemotaxis to fibroblast growth factor	1	5	0.0101056	ENSGALG00000002203(FGF18)
GO:0006955	BP	immune response	5	685	0.0110939	ENSGALG00000009920(COCH);ENSGALG00000019696(CATHL2);ENSGALG00000024272(S100A12);ENSGALG00000027973(CATHL1);ENSGALG00000034150(CATHL3)
GO:0044062	BP	regulation of excretion	1	6	0.0121149	ENSGALG00000014144(CORIN)
GO:0060124	BP	positive regulation of growth hormone secretion	1	6	0.0121149	ENSGALG00000005212(GHRHR)
GO:0048870	BP	cell motility	6	990	0.012617	ENSGALG00000002203(FGF18);ENSGALG00000016669(DEFB4A);ENSGALG00000019843(AvBD4);ENSGALG00000022815(AvBD1);ENSGALG00000027973(CATHL1);ENSGALG00000047285(BD7)
GO:0051674	BP	localization of cell	6	990	0.012617	ENSGALG00000002203(FGF18);ENSGALG00000016669(DEFB4A);ENSGALG00000019843(AvBD4);ENSGALG00000022815(AvBD1);ENSGALG00000027973(CATHL1);ENSGALG00000047285(BD7)
GO:0018342	BP	protein prenylation	1	7	0.0141203	ENSGALG00000015113(PTAR1)
GO:0097354	BP	prenylation	1	7	0.0141203	ENSGALG00000015113(PTAR1)
GO:0002327	BP	immature B cell differentiation	1	8	0.0161218	ENSGALG00000046408(RAG2)
GO:0060123	BP	regulation of growth hormone secretion	1	8	0.0161218	ENSGALG00000005212(GHRHR)
GO:0099612	BP	protein localization to axon	1	8	0.0161218	ENSGALG00000008552(MAL)
GO:2001028	BP	positive regulation of endothelial cell chemotaxis	1	9	0.0181194	ENSGALG00000002203(FGF18)
GO:0010817	BP	regulation of hormone levels	3	290	0.0203018	ENSGALG00000005212(GHRHR);ENSGALG00000010032(-);ENSGALG00000014144(CORIN)
GO:0048639	BP	positive regulation of developmental growth	2	111	0.0211072	ENSGALG00000005212(GHRHR);ENSGALG00000046408(RAG2)
GO:0030252	BP	growth hormone secretion	1	11	0.0221028	ENSGALG00000005212(GHRHR)
GO:0040011	BP	locomotion	6	1128	0.0228353	ENSGALG00000002203(FGF18);ENSGALG00000016669(DEFB4A);ENSGALG00000019843(AvBD4);ENSGALG00000022815(AvBD1);ENSGALG00000027973(CATHL1);ENSGALG00000047285(BD7)
GO:0070887	BP	cellular response to chemical stimulus	8	1811	0.023079	ENSGALG00000002203(FGF18);ENSGALG00000005212(GHRHR);ENSGALG00000016669(DEFB4A);ENSGALG00000019843(AvBD4);ENSGALG00000022815(AvBD1);ENSGALG00000024272(S100A12);ENSGALG00000027973(CATHL1);ENSGALG00000047285(BD7)
GO:0021984	BP	adenohypophysis development	1	12	0.0240887	ENSGALG00000005212(GHRHR)
GO:0051205	BP	protein insertion into membrane	1	12	0.0240887	ENSGALG00000008552(MAL)
GO:1902043	BP	positive regulation of extrinsic apoptotic signaling pathway via death domain receptors	1	12	0.0240887	ENSGALG00000008552(MAL)
GO:0016486	BP	peptide hormone processing	1	13	0.0260707	ENSGALG00000014144(CORIN)
GO:0043567	BP	regulation of insulin-like growth factor receptor signaling pathway	1	13	0.0260707	ENSGALG00000005212(GHRHR)
GO:2001026	BP	regulation of endothelial cell chemotaxis	1	13	0.0260707	ENSGALG00000002203(FGF18)
GO:0033151	BP	V(D)J recombination	1	14	0.0280489	ENSGALG00000046408(RAG2)
GO:0098801	BP	regulation of renal system process	1	14	0.0280489	ENSGALG00000014144(CORIN)
GO:0008340	BP	determination of adult lifespan	1	15	0.0300231	ENSGALG00000005212(GHRHR)
GO:0002360	BP	T cell lineage commitment	1	16	0.0319935	ENSGALG00000046408(RAG2)
GO:0032332	BP	positive regulation of chondrocyte differentiation	1	16	0.0319935	ENSGALG00000002203(FGF18)
GO:0007588	BP	excretion	1	17	0.0339601	ENSGALG00000014144(CORIN)
GO:0030947	BP	regulation of vascular endothelial growth factor receptor signaling pathway	1	18	0.0359228	ENSGALG00000002203(FGF18)
GO:0035767	BP	endothelial cell chemotaxis	1	18	0.0359228	ENSGALG00000002203(FGF18)
GO:0055078	BP	sodium ion homeostasis	1	19	0.0378817	ENSGALG00000014144(CORIN)
GO:0002376	BP	immune system process	6	1280	0.0395125	ENSGALG00000009920(COCH);ENSGALG00000019696(CATHL2);ENSGALG00000024272(S100A12);ENSGALG00000027973(CATHL1);ENSGALG00000034150(CATHL3);ENSGALG00000046408(RAG2)
GO:0045927	BP	positive regulation of growth	2	156	0.0395438	ENSGALG00000005212(GHRHR);ENSGALG00000046408(RAG2)
GO:0042572	BP	retinol metabolic process	1	20	0.0398368	ENSGALG00000010032(-)
GO:0048009	BP	insulin-like growth factor receptor signaling pathway	1	20	0.0398368	ENSGALG00000005212(GHRHR)
GO:0006928	BP	movement of cell or subcellular component	6	1310	0.0435544	ENSGALG00000002203(FGF18);ENSGALG00000016669(DEFB4A);ENSGALG00000019843(AvBD4);ENSGALG00000022815(AvBD1);ENSGALG00000027973(CATHL1);ENSGALG00000047285(BD7)
GO:0042221	BP	response to chemical	9	2477	0.0488844	ENSGALG00000002203(FGF18);ENSGALG00000005212(GHRHR);ENSGALG00000006323(LECT2);ENSGALG00000016669(DEFB4A);ENSGALG00000019843(AvBD4);ENSGALG00000022815(AvBD1);ENSGALG00000024272(S100A12);ENSGALG00000027973(CATHL1);ENSGALG00000047285(BD7)
GO:0010259	BP	multicellular organism aging	1	25	0.049555	ENSGALG00000005212(GHRHR)
GO:0040018	BP	positive regulation of multicellular organism growth	1	25	0.049555	ENSGALG00000005212(GHRHR)
